# Supplementary material for: Pilot Evaluation of Possible Airborne Transmission in a Geriatric Care Facility Using Carbon Dioxide Tracer Gas: Case Study
Source: JMIR Form Res. 2022 Dec 30;6(12):e37587. doi: 10.2196/37587 (PMC9840100; doi:10.2196/37587)
Supplement: Multimedia Appendix 1 [file formative_v6i12e37587_app1.xlsx]

## Sheet: Chart
Appendix 1. Time course of the emergence of infected patients in April
	No. 1～45	Residents
	No.101～157	Staff
Residents		2022-04-06	2022-04-07	2022-04-08	2022-04-09	2022-04-10	2022-04-11	2022-04-12	2022-04-13	2022-04-14	2022-04-15	2022-04-16	2022-04-17	2022-04-18	2022-04-19	2022-04-20	2022-04-21	2022-04-22	2022-04-23	2022-04-24	2022-04-25	2022-04-26	2022-04-27	2022-04-28	2022-04-29	2022-04-30
		Tue	Wed	Thu	Fri	Sat	Sun	Mon	Tue	Wed	Thu	Fri	Sat	Sun	Mon	Tue	Wed	Thu	Fri	Sat	Sun	Mon	Tue	Wed	Thu	Fri
1	Private Room
	PCR	Positive										Negative
2	Private Room		Hospitalization								Return
	PCR	Positive										Negative
3	Private Room											Hospitalization
	PCR			Inspection	Positive
4	Private Room
	PCR			Inspection	Positive										Negative
5	Private Room
	PCR			Inspection	Positive										Negative
6	Private Room
	PCR			Inspection	Positive										Negative
7	Private Room
	PCR			Inspection	Positive
8	Private Room											Hospitalization										Return
	PCR			Inspection	Positive
9	Private Room									Hospitalization									Deceased
	PCR			Inspection	Positive
10	Private Room
	PCR			Inspection	Positive												Negative
11	Private Room
	PCR			Inspection	Positive													Inspection	Negative
12	Private Room
	PCR			Inspection	Positive										Negative
13	Private Room
	PCR			Inspection	Positive										Negative
14	Private Room
	PCR			Inspection	Positive												Negative
15	Private Room
	PCR			Inspection	Positive										Negative
16	Private Room											Hospitalization											Return
	PCR			Inspection	Positive																			Negative
17	Private Room
	PCR			Inspection	Positive										Negative
18	Private Room
	PCR					Inspection	Positive											Negative
19	Private Room
	PCR			Inspection	Negative			Inspection	Positive										Negative
20	Private Room
	PCR			Inspection	Negative			Inspection	Positive											Negative
21	Private Room
	PCR			Inspection	Negative			Inspection	Positive										Negative
22	Private Room												Hospitalization
	PCR			Inspection	Negative			Inspection	Positive																	Negative
23	Private Room
	PCR			Inspection	Negative			Inspection	Positive										Negative
24	Private Room											Hospitalization									Return
	PCR			Inspection	Negative			Inspection	Positive													Negative
25	Private Room															Hospitalization
	PCR			Inspection	Negative			Inspection	Negative				Inspection	Positive
26	Private Room
	PCR			Inspection	Negative			Inspection	Negative						Inspection	Positive
27	Private Room
	PCR			Inspection	Negative			Inspection	Negative						Inspection	Positive										Negative
28	Private Room
	PCR					Inspection	Negative								Inspection	Positive										Negative
29	Private Room
	PCR					Inspection	Negative								Inspection	Positive										Negative
30	Private Room
	PCR			Inspection	Negative			Inspection	Negative						Inspection	Negative						Inspection	Negative
31	Private Room
	PCR			Inspection	Negative			Inspection	Negative						Inspection	Negative						Inspection	Negative
32	Private Room
	PCR			Inspection	Negative			Inspection	Negative						Inspection	Negative						Inspection	Negative
33	Private Room													Fever
	PCR			Inspection	Negative			Inspection	Negative					Inspection	Negative							Inspection	Negative
34	Private Room
	PCR			Inspection	Negative			Inspection	Negative						Inspection	Negative						Inspection	Negative
35	Private Room
	PCR			Inspection	Negative			Inspection	Negative						Inspection	Negative						Inspection	Negative
36	Private Room
	PCR			Inspection	Negative			Inspection	Negative						Inspection	Negative						Inspection	Negative
37	Private Room
	PCR			Inspection	Negative			Inspection	Negative		Deceased
38	Private Room
	PCR			Inspection	Negative			Inspection	Negative						Inspection	Negative						Inspection	Negative
39	Private Room
	PCR			Inspection	Negative			Inspection	Negative						Inspection	Negative						Inspection	Negative
40	Private Room
	PCR			Inspection	Negative			Inspection	Negative						Inspection	Negative						Inspection	Negative
41	Private Room
	PCR					Inspection	Negative								Inspection	Negative						Inspection	Negative
42	Private Room
	PCR					Inspection	Negative								Inspection	Negative						Inspection	Negative
43	Private Room
	PCR					Inspection	Negative								Inspection	Negative						Inspection	Negative
44	Private Room
	PCR					Inspection	Negative								Inspection	Negative						Inspection	Negative
45	Private Room
	PCR					Inspection	Negative								Inspection	Negative						Inspection	Negative
Staff		2022-04-06	2022-04-07	2022-04-08	2022-04-09	2022-04-10	2022-04-11	2022-04-12	2022-04-13	2022-04-14	2022-04-15	2022-04-16	2022-04-17	2022-04-18	2022-04-19	2022-04-20	2022-04-21	2022-04-22	2022-04-23	2022-04-24	2022-04-25	2022-04-26	2022-04-27	2022-04-28	2022-04-29	2022-04-30
		Tue	Wed	Thu	Fri	Sat	Sun	Mon	Tue	Wed	Thu	Fri	Sat	Sun	Mon	Tue	Wed	Thu	Fri	Sat	Sun	Mon	Tue	Wed	Thu	Fri
101
	PCR				Inspection		Negative
102
	PCR				Inspection		Positive
103
	PCR				Inspection		Positive
104
	PCR				Inspection		Negative
105
	PCR				Inspection		Negative
106
	PCR				Inspection		Negative
107
	PCR				Inspection		Negative
108
	PCR				Inspection		Negative
109
	PCR	Negative
110
	PCR				Inspection		Negative
111
	PCR					Inspection		Negative
112
	PCR				Inspection		Negative				Inspection	Positive
113
	PCR				Inspection		Negative
114
	PCR				Inspection		Negative
115
	PCR					Inspection	Negative
116
	PCR			Inspection	Negative
117
	PCR				Inspection		Negative
118
	PCR					Inspection		Negative
119
	PCR				Inspection		Negative
120
	PCR				Inspection	Negative	Inspection	Positive
121
	PCR				Inspection		Negative
122
	PCR			Inspection	Negative			Inspection	Positive
123
	PCR				Inspection		Negative
124
	PCR				Inspection		Negative
125
	PCR				Inspection		Negative
126
	PCR					Inspection		Negative
127
	PCR					Inspection	Negative
128
	PCR			Inspection	Negative				Inspection	Positive
129
	PCR				Inspection		Positive
		2022-04-06	2022-04-07	2022-04-08	2022-04-09	2022-04-10	2022-04-11	2022-04-12	2022-04-13	2022-04-14	2022-04-15	2022-04-16	2022-04-17	2022-04-18	2022-04-19	2022-04-20	2022-04-21	2022-04-22	2022-04-23	2022-04-24	2022-04-25	2022-04-26	2022-04-27	2022-04-28	2022-04-29	2022-04-30
		Tue	Wed	Thu	Fri	Sat	Sun	Mon	Tue	Wed	Thu	Fri	Sat	Sun	Mon	Tue	Wed	Thu	Fri	Sat	Sun	Mon	Tue	Wed	Thu	Fri
130
	PCR					Inspection		Negative
131
	PCR				Inspection	Negative
132
	PCR			Inspection	Positive
133
	PCR			Inspection	Negative			Inspection	Positive
134
	PCR				Inspection	Positive
135
	PCR			Inspection	Negative				Inspection	Positive
136
	PCR			Inspection	Negative
137
	PCR			Inspection	Negative
138
	PCR			Inspection	Negative
139
	PCR			Inspection	Negative		Inspection	Positive
140
	Not eligible for testing
141
	PCR			Inspection	Positive
142
	Not eligible for testing
143
	PCR					Inspection	Negative
144
	PCR				Inspection		Negative
145
	PCR				Inspection		Negative
146
	PCR					Inspection	Negative
147
	PCR				Inspection		Negative
148
	PCR				Inspection		Negative
149
	PCR				Inspection		Negative
150
	PCR				Inspection		Negative
151
	PCR				Inspection		Negative
152
	PCR				Inspection		Negative
153
	PCR				Inspection		Negative
154
	PCR						Inspection		Negative
155
	PCR				Inspection		Negative
156
	PCR				Inspection		Positive
157
	PCR					Inspection	Positive
